# Supplementary material for: Mitogen-like Cerium-Based Nanoparticles Protect Schmidtea mediterranea against Severe Doses of X-rays
Source: Int J Mol Sci. 2023 Jan 8;24(2):1241. doi: 10.3390/ijms24021241 (PMC9864839; doi:10.3390/ijms24021241)
Supplement: Supplementary file 1 [file ijms-24-01241-s001.zip]

Archive with 1 entries (1 files):
- ijms-2052214-supplementary.pdf
